# Supplementary material for: Immune Phenotypic Characterization of a TRAIL-Knockout Mouse
Source: Cancers (Basel). 2023 Feb 25;15(5):1475. doi: 10.3390/cancers15051475 (PMC10000729; doi:10.3390/cancers15051475)
Supplement: Supplementary file 1 [file cancers-15-01475-s001.zip]

Archive with 1 entries (1 files):
- cancers-2203346-supplementary.pdf
